# Supplementary material for: Genome-wide analysis and prediction of genes involved in the biosynthesis of polysaccharides and bioactive secondary metabolites in high-temperature-tolerant wild Flammulina filiformis
Source: BMC Genomics. 2020 Oct 17;21:719. doi: 10.1186/s12864-020-07108-6 (PMC7568368; doi:10.1186/s12864-020-07108-6)
Supplement: Supplementary file 3 — Additional file 3: Table S1. Tissue-specific expression transcript in four different tissues of F. filiformis. (XLSX 52 kb) [file 12864_2020_7108_MOESM3_ESM.xlsx]

## Sheet: 工作表1
# A transcript was deemed as tissue specific if the transcript level (fpkm) in this tissue was at least 10-fold higher than in the other tissues.
# Abbreviations: MK, monokaryotic mycelium; DK, dikaryotic mycelium; FB, fruiting body; PD, primordium
Tissue	GeneID	Chromosome	length	mean value of expression level (FPKM)					KEGG annotation
				Liu355 FB	Liu355 PD	Liu355 MK	Liu355DK	Cultivar 5.642 DK
	gene9578-D2	Scaffold27	1074	0.874116	1.01377	0.274579	0.540587	38.7269	rhamnogalacturonyl hydrolase
Cultivar DK	Novel01369	Scaffold593	1303	0.0441336	0.0294285	0.0697434	0.219505	209.369	ornithine decarboxylase [EC:4.1.1.17]
	Novel01744	Scaffold983	884	0.0144673	0.0186274	0	0.0531541	111.546	ornithine decarboxylase [EC:4.1.1.17]
	gene2867	Scaffold74	858	4.89701	4.97645	1.14085	2.00102	42.3335	--
	gene10521	Scaffold72	510	4.30576	4.50115	0.878147	4.99139	35.1718	N-acetyltransferase
	gene2111	Scaffold276	3090	0	0	0	0.0124082	34.1275	malate dehydrogenase (oxaloacetate-decarboxylating) [EC:1.1.1.38]
	Novel00877	Scaffold29	1692	3.05826	0.60822	0.898769	3.05546	60.5883	hypothetical protein
	Novel01323	Scaffold544	352	0.709273	0.335602	0.150865	0.488248	61.9104	ornithine decarboxylase [EC:4.1.1.17]
	gene9163	Scaffold45	1689	0	0	0	0.0101131	32.6861	--
	Novel00568	Scaffold196	316	0	0	0	0.0336398	30.7965	--
	Novel01384	Scaffold600	1087	0.872279	2.89274	2.55801	0.16804	28.1349	--
	gene9529	Scaffold127	324	0.174355	0.30661	2.21958	0.118338	69.4236	--
	Novel01006	Scaffold340	1027	0	0	0	0.0299506	41.9546	--
	Novel01616	Scaffold831	515	1.56038	0.389337	0.0650181	0.387155	67.2119	ornithine decarboxylase [EC:4.1.1.17]
	gene10302-D2	Scaffold140	1275	0	0	0.00576941	0.0215978	36.3713	extracellular elastinolytic metalloproteinase [EC:3.4.24.-]
	Novel01335	Scaffold555	1108	0	0	0	0.00775002	37.4439	--
	Novel00143	Scaffold1150	501	0.0771503	0.172497	0.100522	0.245641	25.4448	ornithine decarboxylase [EC:4.1.1.17]
	Novel01404	Scaffold615	513	0	2.66174	0.386927	2.78504	32.8893	--
	Novel00234	Scaffold127	388	0	0	0	0.252431	342.59	--
	Novel01044	Scaffold369	1647	3.49069	0.225618	0.128079	2.5325	32.1344	hypothetical protein
	gene184-D3	Scaffold199	897	0.78436	0.482819	0.164551	0.23338	38.5473	hypothetical protein
	Novel01655	Scaffold878	561	0.37575	0.160847	0.100869	0.185479	35.3315	ornithine decarboxylase [EC:4.1.1.17]
	gene2254	Scaffold201	996	0.815295	0.257757	0.092939	0.206154	171.852	hypothetical protein
	Novel00148	Scaffold1159	523	0.054668	0	0.0135247	0.129958	65.769	ornithine decarboxylase [EC:4.1.1.17]
	Novel00255	Scaffold1306	330	0	0.747419	0.388717	1.31199	37.4412	--
	Novel01480	Scaffold699	1009	0.0491112	0	0.00701032	0	121.807	--
	Novel00073	Scaffold1047	346	0.0737581	2.03289	0.842032	0.412027	36.767	hypothetical protein
	Novel00500	Scaffold1776	494	0	1.69764	1.92702	2.7877	178.118	hypothetical protein
	gene1839	Scaffold296	558	3.565	1.53957	1.35577	3.65956	27.7945	Programmed cell death protein
	gene830	Scaffold250	855	0	0	0	0.841404	1038.72	oxidoreductase
wild strain Liu355 DK	Novel01007	Scaffold341	564	0	0.473831	0.0260851	158.297	0	--
	gene5944	Scaffold242	699	0.0708915	0.246613	0.141352	37.0785	0	--
	gene2211-D3	Scaffold65	321	0.348867	2.8577	0.20111	27.3403	0	--
	gene11288-D2	Scaffold248	966	0.631245	1.3786	0.340526	44.4855	3.34271	--
Liu355 PD	gene10286	Scaffold353	1800	26.7308	2.26322	0.526616	2.19905	0	hypothetical protein
	gene1671-D3	Scaffold40	246	75.1679	2.47623	1.62937	4.29311	3.59854	Fruiting body protein SC3
	gene456	Scaffold246	1275	26.4474	2.54305	1.35932	2.50069	0.383285	Putative NADPH dehydrogenase
	gene6815-D2	Scaffold153	441	110.495	0.315983	3.93699	1.50388	1.90911	hypothetical protein
Liu355 FB	gene9776-D2	Scaffold239	153	2.43769	280.523	1.11179	1.37508	0	--
	gene9617	Scaffold98	855	4.50061	52.2634	0.989329	1.16441	1.56991	Agroclavine dehydrogenase
	gene7324	Scaffold4	948	4.75265	31.5663	3.31685	3.04765	1.67125	cellulose 1,4-beta-cellobiosidase [EC:3.2.1.91]
	gene7883	Scaffold7	804	3.65323	73.7391	1.39818	4.03903	0.474519	acetylxylan esterase [EC:3.1.1.72]
	gene5519	Scaffold11	585	1.36497	27.3621	3.92582	0.450249	0.696813	--
	gene7817	Scaffold216	1755	4.7478	28.1373	1.26844	4.19864	2.62739	Beta-glucan synthesis-associated protein
	gene854	Scaffold129	795	3.51961	30.4822	2.39142	3.00308	3.42893	arabinogalactan endo-1,4-beta-galactosidase [EC:3.2.1.89]
Liu355 MK	gene4550	Scaffold71	1638	2.74975	1.65621	70.4004	1.72942	3.08432	--
	gene5864-D2	Scaffold36	1419	1.12555	0.204231	128.831	2.46401	2.80261	cyclin-1
	gene3883	Scaffold128	1182	0.890394	0.196702	27.6715	0.379268	0.583143	hypothetical protein
	gene3814	Scaffold12	1125	3.24924	0.42496	85.3706	1.91191	2.27327	Meiotic recombination protein
	gene6218	Scaffold234	948	2.32617	0.271062	35.0664	1.04929	1.67912	--
	gene6089	Scaffold268	270	0.440652	0.405501	288.227	1.06718	0.175241	--
	gene5852	Scaffold50	339	3.384	2.94009	41.7546	4.04111	0	--
	gene2227	Scaffold1	1482	1.45601	0.715499	71.7778	0.706502	0.166685	Serine/arginine-rich splicing factor
	gene9873	Scaffold346	1365	1.9274	0.867131	63.4292	2.08686	0.137363	--
	gene2027	Scaffold175	1728	1.53752	1.39068	43.554	1.82456	3.46398	hypothetical protein
	gene9567	Scaffold4	801	1.1398	2.85124	70.0531	1.4547	0.354102	--
	gene8538	Scaffold1	951	1.44371	0.763112	44.2899	0.289585	0	2-amino-3-carboxymuconate-6-semialdehyde decarboxylase
	gene5230	Scaffold6	1995	1.31478	3.77493	70.5197	1.45253	1.4966	--
	gene8176	Scaffold56	786	1.15794	0.360431	118.767	1.88343	3.15672	--
	gene5968	Scaffold43	486	0.418252	2.05804	105.118	0.0563187	0	--
	gene9861	Scaffold12	1791	3.68641	0.427508	43.6578	1.97351	1.20902	--
	gene6821	Scaffold58	549	4.48204	2.00844	25.5289	4.0452	2.50716	--
	Novel01038	Scaffold361	365	0	0.30262	27.6587	0.298549	0.0266563	--
	gene398	Scaffold2	2229	2.46417	2.16604	73.8963	4.64482	1.38741	glyoxal/methylglyoxal oxidase [EC:1.2.3.15]
	gene4839-D2	Scaffold43	570	0.538209	0.459909	4693.51	0.270354	0.0166017	--
	gene9453	Scaffold42	963	2.62338	1.84255	219.653	1.54667	0.651354	--
	Novel00539	Scaffold1897	295	1.6551	0.561741	32.6974	1.47655	0.480279	DNA mismatch repair protein MSH4
	gene2715-D2	Scaffold109	552	3.0817	1.27382	55.5712	2.26347	2.44704	3-hydroxyanthranilate 3,4-dioxygenase [EC:1.13.11.6]
	gene794	Scaffold60	699	0.493949	0.227799	47.3725	0.0364056	0.0137133	Glutathione S-transferase 3
	gene10108	Scaffold27	2271	1.5338	0.311507	76.9919	0.922649	0.481751	Serine/threonine-protein kinase
	gene3966	Scaffold1	2040	4.78908	1.17179	34.3878	3.92445	1.37637	Pheromone-regulated membrane protein
	gene712-D3	Scaffold194	141	1.64895	2.08814	193.298	0.942027	0.582849	--
	gene5864	Scaffold50	1446	1.87764	2.18467	386.016	3.93814	2.47722	cyclin-1
	gene6214	Scaffold234	777	0.258068	0.796445	141.32	0.484582	2.10913	--
	gene7753	Scaffold299	1038	4.25832	1.81454	51.0372	3.42461	1.31684	--
	gene9667	Scaffold176	720	1.3435	0.965012	37.7717	2.26835	1.36006	--
	gene4923	Scaffold7	606	3.07775	0.772949	26.8385	3.5364	3.67209	--
	Novel00229	Scaffold125	3618	0.874393	0.49966	25.0758	0.551053	0.056433	chloroperoxidase
	gene2339	Scaffold33	666	4.18684	3.07535	34.0251	3.63786	3.00877	cell cycle checkpoint protein [EC:3.1.11.2]
	gene5130	Scaffold5	573	2.39257	2.85169	45.3996	2.76631	1.24706	26S proteasome regulatory subunit
	gene5018	Scaffold32	1425	2.07991	1.02374	703.956	1.79437	1.23821	glucan endo-1,3-alpha-glucosidase [EC:3.2.1.59]
