# Supplementary material for: Genome-wide analysis and prediction of genes involved in the biosynthesis of polysaccharides and bioactive secondary metabolites in high-temperature-tolerant wild Flammulina filiformis
Source: BMC Genomics. 2020 Oct 17;21:719. doi: 10.1186/s12864-020-07108-6 (PMC7568368; doi:10.1186/s12864-020-07108-6)
Supplement: Supplementary file 5 — Additional file 5: Table S2. The expression of genes involved in glycolysis and gluconeogenesis pathway in F. filiformis genome. [file 12864_2020_7108_MOESM5_ESM.xlsx]

## Sheet: 工作表1
# FPKM value is mean of three biological replicates.
# Abbreviations: MK, monokaryotic mycelium; DK, dikaryotic mycelium; FB, fruiting body; PD, primordium
			FPKM mean					Log2 Fold change
Gene ID (map00010)	EC.No.	length	FB Liu355	PD Liu355	MK Liu355	DK Liu355	Cultivars 5.642	Liu355/Cultivars	DK/MK Liu355	FB/DK Liu355	FB/PD Liu355	PD/DK Liu355	Description
gene9557	1.1.1.1	744	76.0643	57.4275	48.804	54.3537	11.1036	2.0526	-0.28183	0.53785	0.013641	0.52579	Zinc-type alcohol dehydrogenase-like protein
gene2028	1.1.1.1	1065	54.6437	7.09864	0.746787	13.2582	0.137021	6.3518	3.7207	2.0701	2.557	-0.48615	-
gene2028-D3	1.1.1.1	1029	36.8155	323.316	0.958207	3.01759	0.192748	3.7214	1.1539	3.6535	-3.4971	7.1529	Zinc-type alcohol dehydrogenase-like protein
gene2028-D2	1.1.1.1	1041	129.436	12.7932	5.53428	399.171	262.348	0.37165	5.7423	-1.5904	2.9057	-4.4955	Zinc-type alcohol dehydrogenase-like protein
gene894	1.1.1.2	951	26.0508	15.8661	3.74156	7.27216	14.2748	-1.2106	0.53573	1.8477	0.26663	1.5796	Glycerol 2-dehydrogenase
gene6538	1.1.1.2	1038	126.306	202.628	55.2721	107.777	108.842	-0.24795	0.5296	0.32632	-1.04	1.3698	Aldehyde reductase
gene3198	1.1.1.2	1149	46.1952	380.973	416.369	413.142	713.348	-1.0446	-0.4591	-3.1669	-3.5155	0.34727	NADP-dependent alcohol dehydrogenase
gene3315	1.2.1.3	1599	124.274	326.457	47.6395	213.883	221.092	-0.28826	1.7317	-0.7437	-1.7796	1.0373	Aldehyde dehydrogenase
gene5082	1.2.1.12	975	1063.59	705.959	1008.26	813.583	989.098	-0.52262	-0.74461	0.43407	0.1722	0.26315	glyceraldehyde 3-phosphate dehydrogenase
gene545	1.2.4.1	1197	279.084	156.237	407.411	184.478	183.594	-0.23483	-1.5836	0.64024	0.44154	0.20033	1-deoxy-D-xylulose-5-phosphate synthase
gene8534	1.2.4.1	1113	179.993	126.353	281.928	126.254	100.39	0.091167	-1.6001	0.55707	0.12704	0.43198	Pyruvate dehydrogenase
gene5180	2.3.1.12	1323	125.726	137.424	211.109	122.812	114.948	-0.14849	-1.222	0.065044	-0.53285	0.599	Pyruvate dehydrogenase
gene6798	2.3.1.12	954	74.849	62.8692	87.1438	66.5624	38.2972	0.5591	-0.83037	0.19479	-0.15418	0.34985	Pyruvate dehydrogenase
gene6893	2.7.1.1	1515	54.5536	133.977	63.9273	124.08	132.217	-0.3423	0.52416	-1.1622	-1.7482	0.58638	Glucokinase
gene8329	2.7.1.1	1551	71.1343	75.9067	100.646	90.1826	72.0487	0.083642	-0.59353	-0.29427	-0.50101	0.20846	Hexokinase
gene4194	2.7.1.11	3438	68.2672	59.0208	87.6755	71.1332	74.4616	-0.30494	-0.73607	-0.0070898	-0.18766	0.1825	RNA polymerase II transcription cofactor activity//transcription factor activity
gene5013	2.7.2.3	1227	265.099	268.209	323.223	282.672	349.13	-0.54117	-0.62609	-0.028747	-0.42728	0.40039	phosphofructokinase
gene9947	4.1.1.49	1692	264.744	1595.11	227.943	632.476	390.706	0.44798	1.0434	-1.1983	-3.007	1.81	Phosphoenolpyruvate carboxykinase
gene7057	4.1.2.13	1074	359.668	334.007	354.856	298.993	304.298	-0.26733	-0.68078	0.32313	-0.30195	0.62658	Fructose-bisphosphate aldolase
gene1158	4.2.1.11	1302	619.571	720.814	640.799	552.052	752.358	-0.68375	-0.64959	0.22972	-0.62975	0.86121	Enolase
gene3906	5.1.3.3	1284	43.3955	99.2262	55.6325	54.9568	56.391	-0.27286	-0.44747	-0.2766	-1.6144	1.3396	Aldose 1-epimerase
gene7154	5.1.3.15	1023	67.3919	92.382	74.9757	69.4998	89.7626	-0.6024	-0.54105	0.01784	-0.85113	0.87109	Glucose-6-phosphate
gene6718	5.3.1.1	804	331.573	376.948	315.677	260.226	289.214	-0.39043	-0.71146	0.39779	-0.60536	1.0042	Triosephosphate isomerase
gene3100	5.3.1.9	2559	66.4339	69.6159	104.751	95.8509	80.5525	0.014766	-0.55897	-0.49121	-0.49098	0.0008366	Glucose-6-phosphate isomerase
gene229	5.4.2.1	582	148.973	76.9348	121.296	113.531	23.2626	2.0428	-0.5291	0.42939	0.53925	-0.1089	7-bisphosphatase
gene9534	5.4.2.1	1554	105.92	85.5505	101.173	158.627	187.702	-0.48589	0.21553	-0.54489	-0.10549	-0.43824	3-bisphosphoglycerate-independent phosphoglycerate mutase
gene2747	5.4.2.2	1782	97.2795	85.4216	191.69	185.615	167.581	-0.095578	-0.48211	-0.87282	-0.22225	-0.6486	Phosphoglucomutase
gene8785	6.2.1.1	2082	139.519	542.828	111.621	279.078	57.9357	2.0304	0.89501	-0.96357	-2.4223	1.4592	Acetyl-coenzyme A synthetase
gene9805	3.1.3.11	2235	73.514	112.623	64.3548	124.757	93.3816	0.17685	0.52582	-0.71523	-1.0266	0.31272	fructose-1,6-bisphosphatase
gene7891	1.1.1.1	1041	4.0328	3.41687	3.20597	9.81377	9.05545	-0.1242	1.1857	-1.215	-0.14019	-1.0722	Alcohol dehydrogenase
gene7891-D2	1.1.1.1	1041	5.43184	8.35411	2.77523	11.33	2.01457	2.251	1.5952	-1.0187	-1.044	0.026414	Alcohol dehydrogenase
gene9773-D2	1.1.1.1	1071	77.7992	257.143	303.921	235.886	10.2583	4.2774	-0.79344	-1.5423	-2.1205	0.58024	Alcohol dehydrogenase
gene8448	1.2.1.3	1482	12.3443	78.1206	32.658	42.9628	127.346	-1.8217	-0.036768	-1.7661	-3.1018	1.3363	Alpha-aminoadipic semialdehyde dehydrogenase
gene10388	1.1.1.14	1218	109.785	89.7288	115.086	88.1383	127.833	-0.77179	-0.81611	0.39144	-0.099683	0.49352	D-xylulose reductase
gene4085	1.1.1.17	1191	122.384	267.275	234.183	251.224	180.501	0.23364	-0.33437	-0.99221	-1.5327	0.54196	Mannitol-1-phosphate 5-dehydrogenase
gene874	1.1.1.-	2022	5.2507	3.15779	12.4431	4.49748	2.76668	0.45957	-1.9084	0.25579	0.32258	-0.06581	Glycerol 2-dehydrogenase
gene9850	1.1.1.-	864	211.659	169.461	83.9849	150.695	180.465	-0.49539	0.4114	0.58065	-0.063608	0.64688	NAD(P)H-dependent D-xylose reductase
gene3629	1.1.1.-	882	35.5112	4.23059	8.64238	13.8818	8.05983	0.54761	0.24921	1.4056	2.6782	-1.2711	Prostaglandin F synthase
gene171	1.1.1.-	990	212.205	1105.31	247.063	693.779	612.42	-0.066284	1.0559	-1.6695	-2.8022	1.1335	Aldo-keto reductase
gene173-D2	1.1.1.-	1080	0.412685	0.594274	0.989068	0.543887	0	N	-1.289	-0.30962	-0.89636	0.58929	Aldo-keto reductase
gene2368-D3	1.1.1.-	1143	2.89484	1.17176	2.00119	1.36413	0.65404	0.82977	-0.98606	1.1455	0.93419	0.21431	Putative aryl-alcohol dehydrogenase
gene6924-D3	1.1.1.-	1038	15.7542	16.583	5.51341	24.3724	39.7185	-0.9401	1.7222	-0.58745	-0.51002	-0.076594	Putative aryl-alcohol dehydrogenase
gene171-D3	1.1.1.-	1107	17.8484	12.4662	4.23831	18.8871	20.8306	-0.39089	1.713	-0.049314	0.10557	-0.15438	Aldo-keto reductase
gene6799	1.1.1.-	1152	66.3686	48.1953	37.5278	127.763	23.8027	2.1771	1.3323	-0.88058	0.069989	-0.94798	Glycerol 2-dehydrogenase
gene4842	1.1.1.-	843	17.3358	0.672458	4.49339	20.4098	3.87698	2.1546	1.7416	-0.19571	4.2776	-4.4736	oxidoreductase
gene6538-D3	1.1.1.-	753	103.806	264.921	168.079	335.193	272.346	0.057537	0.5634	-1.6423	-1.7648	0.12367	Putative reductase
gene10803	1.1.1.-	843	32.041	9.28049	14.9835	11.4397	5.41267	0.84484	-0.81747	1.5546	1.3874	0.16946	Putative reductase
gene10304	1.1.1.-	1011	147.821	36.2345	14.0789	95.3252	111.682	-0.46028	2.332	0.70881	1.6552	-0.94336	Aldo-keto reductase
gene6924-D2	1.1.1.-	1197	2.07931	64.5087	25.708	3.48046	6.77594	-1.1956	-3.3179	-0.74047	-5.3829	4.6417	Versiconal hemiacetal acetate reductase
gene7837	1.1.1.-	933	101.602	15.5267	7.81278	12.9053	58.4137	-2.4175	0.29895	3.0738	2.3448	0.73173	Glycerol 2-dehydrogenase
gene1506-D3	1.1.1.-	993	55.4773	35.2243	4.39855	66.3296	477.365	-3.1031	3.4847	-0.19442	0.25012	-0.44238	Aryl-alcohol dehydrogenase
gene4871	1.1.1.-	810	14.95	16.5022	28.9911	13.8595	0.987584	3.5662	-1.4946	0.17586	-0.51289	0.69097	Putative aryl-alcohol dehydrogenase
gene7052	1.1.1.-	1071	196.29	384.577	1011.16	209.934	109.518	0.69952	-2.7019	-0.062011	-1.3933	1.3322	Putative aryl-alcohol dehydrogenase
gene4493	1.1.1.-	1041	20.8224	20.6204	37.2568	33.9944	38.1708	-0.40169	-0.55951	-0.66332	-0.41259	-0.25026	Putative aryl-alcohol dehydrogenase
gene606	1.1.1.-	1044	8.15077	79.1611	34.6924	5.33535	4.56721	-0.0098953	-3.1398	0.65699	-3.6561	4.3146	D-arabinitol dehydrogenase
gene610	1.1.1.-	1068	15.8214	13.686	10.2508	46.8549	25.3739	0.64437	1.7704	-1.5469	-0.23724	-1.3093	3 beta-hydroxysteroid dehydrogenase
gene612	1.1.1.-	1110	3.68621	0.920934	0.787956	3.53458	0.596387	2.3176	1.7393	0.12147	1.5983	-1.4749	Putative aryl-alcohol dehydrogenase
gene7291	1.1.1.-	1170	52.5345	59.5946	20.3544	57.7841	50.7454	-0.052427	1.0662	-0.11317	-0.57826	0.46644	Aryl-alcohol dehydrogenase
gene5987	1.1.1.-	987	42.1924	94.8063	94.2286	45.4002	20.982	0.88105	-1.4851	-0.033413	-1.587	1.5555	D-galacturonate reductase
gene171-D2	1.1.1.-	996	18.4177	6.63886	2.72545	12.145	16.4219	-0.68419	1.7234	0.62648	1.0491	-0.4229	Aldo-keto reductase
gene7285	1.1.1.-	825	86.7463	53.6896	14.4902	47.4145	214.853	-2.412	1.2787	0.94497	0.30389	0.64367	indole-3-acetaldehyde reductase
gene761	1.1.1.-	1020	175.214	2541.68	696.412	438.071	1191.34	-1.6998	-1.101	-1.2586	-4.2625	3.0056	D-arabinitol dehydrogenase
gene7293-D3	1.1.1.-	1194	11.982	5.14389	238.131	18.2704	15.2859	0.021312	-4.1369	-0.6438	0.71904	-1.3665	Aryl-alcohol dehydrogenase
gene8137-D3	1.1.1.-	1209	12.0311	8.62265	7.13605	8.82969	4.5453	0.72309	-0.13024	0.49005	0.070921	0.42039	Aryl-alcohol dehydrogenase
gene6893	2.7.1.1	1515	54.5536	133.977	63.9273	124.08	132.217	-0.3423	0.52416	-1.1622	-1.7482	0.58638	Glucokinase
gene8329	2.7.1.1	1551	71.1343	75.9067	100.646	90.1826	72.0487	0.083642	-0.59353	-0.29427	-0.50101	0.20846	Hexokinase
gene4194	2.7.1.11	3438	68.2672	59.0208	87.6755	71.1332	74.4616	-0.30494	-0.73607	-0.0070898	-0.18766	0.1825	ATP-dependent 6-phosphofructokinas
gene11132-D2	2.7.7.22	1476	331.904	156.886	328.827	227.723	246.777	-0.3488	-0.96361	0.60587	0.69935	-0.091154	Mannose-1-phosphate guanylyltransferase
gene11132-D3	2.7.7.22	774	21.8075	2.38889	5.14759	7.01599	0.0143184	8.7039	0.010884	1.6877	2.8174	-1.1274	Mannose-1-phosphate guanylyltransferase
gene1396	2.7.1.105 3.1.3.46	1548	47.904	32.3777	48.3069	54.1748	60.0046	-0.38173	-0.26602	-0.13258	0.14691	-0.2781	6-bisphosphatase
gene2980	2.7.1.105 3.1.3.46	1638	72.5086	50.2715	67.7527	92.0808	18.1872	2.1056	0.013228	-0.30721	0.10397	-0.41016	6-phosphofructo-2-kinase
gene1196	3.1.3.-	894	52.4416	10.4563	8.10605	20.6794	29.2261	-0.73503	0.92008	1.4199	1.9274	-0.50523	Acid phosphatase
gene11052-D2	3.1.3.-	660	51.8941	37.2792	14.5091	20.4381	9.6357	0.84328	0.060719	1.4032	0.068452	1.3365	Sugar phosphatase
gene7057	4.1.2.13	1074	359.668	334.007	354.856	298.993	304.298	-0.26733	-0.68078	0.32313	-0.30195	0.62658	Fructose-bisphosphate aldolase
gene2044	4.2.1.47	1131	77.365	69.5443	139.038	106.224	122.256	-0.44563	-0.82346	-0.39808	-0.24338	-0.15263	6 dehydratase
gene6718	5.3.1.1	804	331.573	376.948	315.677	260.226	289.214	-0.39043	-0.71146	0.39779	-0.60536	1.0042	Triosephosphate isomerase
gene3253	5.3.1.8	1215	50.5362	30.0807	48.0006	49.5718	64.0832	-0.60378	-0.38699	0.098265	0.36882	-0.26799	mannose-6-phosphate isomerase
gene2038	1.1.1.271	1011	245.182	97.0324	189.114	152.375	162.738	-0.33079	-0.74346	0.77363	0.98285	-0.20584	GDP-L-fucose synthase
gene9805	3.1.3.11	2235	73.514	112.623	64.3548	124.757	93.3816	0.17685	0.52582	-0.71523	-1.0266	0.31272	fructose-1,6-bisphosphatase
gene3734	4.2.1.90	1248	22.9582	28.7283	18.8742	46.1507	53.3996	-0.444	0.86619	-0.93923	-0.76054	-0.17695	L-rhamnonate dehydratase
