# Supplementary material for: Genome-wide analysis and prediction of genes involved in the biosynthesis of polysaccharides and bioactive secondary metabolites in high-temperature-tolerant wild Flammulina filiformis
Source: BMC Genomics. 2020 Oct 17;21:719. doi: 10.1186/s12864-020-07108-6 (PMC7568368; doi:10.1186/s12864-020-07108-6)
Supplement: Supplementary file 6 — Additional file 6: Table S3. Predicted biosynthetic gene clusters involved in terpene, PKS, NRPS and siderophore in F. filiformis using antiSMASH tool. [file 12864_2020_7108_MOESM6_ESM.xlsx]

## Sheet: 工作表1
Gene Cluster	Gene_id	Locus	Gene cluster	Description
Cluster 1	gene8783	{Scaffold2:694009:695832:+}	terpene
	gene8782	{Scaffold2:696285:698005:-}	terpene	ubiquinol-cytochrome-c reductase activity
11 genes	gene8781	{Scaffold2:699303:700643:+}	terpene
	gene8780	{Scaffold2:700906:701920:+}	terpene
	gene8779	{Scaffold2:702230:702729:+}	terpene	UPF0045/DUF77 family
	gene9115	{Scaffold2:703258:704549:+}	terpene	Delta(6)-protoilludene synthase/terpene synthase
	gene644-D2	{Scaffold2:704839:707248:-}	terpene	rta1 domain
	gene644-D3	{Scaffold2:707994:708967:-}	terpene	rta1 domain
	gene8774	{Scaffold2:709767:710831:+}	terpene
	gene8773	{Scaffold2:711597:713519:-}	terpene	Probable catabolite repression protein
	gene8772	{Scaffold2:713601:714979:+}	terpene	2-oxoisovalerate dehydrogenase
Cluster 2	gene6947	{Scaffold7:333308:336762:-}	terpene	Probable aspartokinase
	gene6948	{Scaffold7:337240:338507:-}	terpene
5 genes	gene6949	{Scaffold7:338796:340124:-}	terpene
	gene6950	{Scaffold7:340447:343399:+}	terpene	isovaleryl- dehydrogenase
	gene6951	{Scaffold7:346459:347520:-}	terpene	NAD(P)-dependent dehydrogenase
Cluster 3	gene3701-D2	{Scaffold9:117827:120081:-}	terpene	hypothetical protein GALM
	gene3431	{Scaffold9:123989:124935:+}	terpene	hypothetical protein
9 genes	gene3430	{Scaffold9:125465:125986:-}	terpene	hypothetical protein
	gene3429	{Scaffold9:127583:128802:-}	terpene
	gene3428	{Scaffold9:129290:130981:-}	terpene	squalene synthase
	gene3427	{Scaffold9:131314:132811:-}	terpene	dna replication factor
	gene3426	{Scaffold9:132982:134798:+}	terpene	hypothetical protein
	gene3425	{Scaffold9:137039:138517:+}	terpene	acid phosphatase
	gene3424	{Scaffold9:139642:141311:+}	terpene
Cluster 4	gene3093	{Scaffold10:113979:116654:-}	terpene	hypothetical protein
	gene3094	{Scaffold10:116955:118522:-}	terpene
31 genes	gene7862-D2	{Scaffold10:119577:120125:+}	terpene
	gene3095	{Scaffold10:120480:121669:+}	terpene	NAD P-binding protein
	gene4916-D2	{Scaffold10:123061:124309:+}	terpene	1,4-beta-D-glucan cellobiohydrolase
	gene3098	{Scaffold10:124897:127780:+}	terpene	Carboxypeptidase
	gene3099	{Scaffold10:128760:129579:-}	terpene
	gene3100	{Scaffold10:134620:138052:+}	terpene	glucose-6-phosphate isomerase
	gene3101	{Scaffold10:138752:140212:-}	terpene
	gene3102	{Scaffold10:141128:142571:-}	terpene	PKA protein kinase A
	gene3103	{Scaffold10:143025:144175:-}	terpene	aromatic ring-openin
	gene3104	{Scaffold10:144769:147376:-}	terpene	hypothetical protein
	gene3105	{Scaffold10:149846:150231:-}	terpene
	gene3106	{Scaffold10:150536:155775:-}	terpene	hypothetical protein
	gene3107	{Scaffold10:156194:157893:-}	terpene	hypothetical protein [Ple
	gene3108	{Scaffold10:158386:159265:-}	terpene	3-hydroxyisobutyrate dehydrogenase
	gene3101-D2	{Scaffold10:160138:161641:+}	terpene
	gene3110	{Scaffold10:162521:164408:+}	terpene
	gene3111	{Scaffold10:165746:167652:-}	terpene
	gene3112	{Scaffold10:167894:172375:-}	terpene	L-aminoadipate-semialdehyde dehydrogenase
	gene3113	{Scaffold10:172531:174718:+}	terpene	Polyadenylation factor subunit 2
	gene3114	{Scaffold10:174789:175732:-}	terpene	hypothetical protein
	gene3115	{Scaffold10:176432:177766:+}	terpene	hypothetical protein
	gene3116	{Scaffold10:178153:179050:-}	terpene	CDK-activating kinase
	gene3117	{Scaffold10:180227:182731:-}	terpene	signal recognition particle receptor
	gene3118	{Scaffold10:183034:183481:-}	terpene
	gene3119	{Scaffold10:184066:184679:-}	terpene	predicted protein
	gene3120	{Scaffold10:184955:185601:+}	terpene	hypothetical protein
	gene3121	{Scaffold10:186271:187225:+}	terpene	hypothetical protein
	gene3122	{Scaffold10:187323:189317:-}	terpene
	gene3123	{Scaffold10:189964:191082:+}	terpene	L-amino acid amidase
Cluster 5	gene10614-D3	{Scaffold43:15875:17356:-}	terpene
	gene5974	{Scaffold43:20644:21426:+}	terpene	hypothetical protein
9 genes	gene5973	{Scaffold43:21791:23084:-}	terpene	RNA-binding domain
	gene5972	{Scaffold43:23387:24204:+}	terpene	DNA-directed RNA polymerase
	gene5971	{Scaffold43:25253:27707:+}	terpene	hypothetical protein
	gene5970	{Scaffold43:28845:31052:+}	terpene	ATP-dependent DNA helicase
	gene9564-D3	{Scaffold43:31814:33360:+}	terpene
	gene5968	{Scaffold43:33658:34259:+}	terpene
	gene5967	{Scaffold43:34885:36741:-}	terpene
Cluster 6	gene9120	{Scaffold49:53029:57368:+}	terpene
	gene9119	{Scaffold49:57485:59623:-}	terpene	hypothetical protein
10 genes	gene7388-D2	{Scaffold49:60800:61479:+}	terpene	glutathione S-transferase
	gene9117	{Scaffold49:61878:63186:-}	terpene	2-dehydropantoate 2-reductase
	gene9116	{Scaffold49:63894:64844:-}	terpene
	gene9115-D2	{Scaffold49:65926:67233:-}	terpene	hypothetical protein
	gene9114	{Scaffold49:67858:69988:-}	terpene	cytochrome P450 monooxygenase
	gene9113	{Scaffold49:70469:72485:+}	terpene	hypothetical protein
	gene856-D3	{Scaffold49:72802:73715:+}	terpene
	gene7212	{Scaffold49:75867:77766:-}	terpene	cytochrome P450 monooxygenase
Cluster 7	gene2796	{Scaffold61:100913:102104:-}	terpene	bHLH factor
	gene7558-D2	{Scaffold61:103169:103846:-}	terpene
9 genes	gene2795	{Scaffold61:104285:106021:+}	terpene
	gene6325-D2	{Scaffold61:106981:108207:+}	terpene	hypothetical protein
	gene2793	{Scaffold61:108533:109301:+}	terpene
	gene2792	{Scaffold61:109529:110047:-}	terpene
	gene2791	{Scaffold61:110671:112588:+}	terpene	hypothetical protein
	gene2790	{Scaffold61:113078:115302:-}	terpene	hypothetical protein
	gene2789	{Scaffold61:116707:118380:-}	terpene
Cluster 8	gene1360	{Scaffold78:100261:103115:+}	terpene	glycoside hydrolase
	gene1359	{Scaffold78:103723:106907:+}	terpene	Cystathionine beta-lyase
5 genes	gene1358	{Scaffold78:110818:112071:-}	terpene	hypothetical protein
	gene1357	{Scaffold78:113982:114500:-}	terpene	hypothetical protein
	gene1356	{Scaffold78:114557:115931:+}	terpene	WD repeat-containing protein
Cluster 9	gene4086	{Scaffold102:16250:23281:+}	terpene	hypothetical protein
	gene4085	{Scaffold102:23618:24858:+}	terpene	Mannitol-1-phosphate 5-dehydrogenase
9 genes	gene4084	{Scaffold102:25151:26252:-}	terpene
	gene4083	{Scaffold102:27566:29629:+}	terpene	hypothetical protein
	gene4082	{Scaffold102:31444:36211:+}	terpene	hypothetical protein
	gene4081	{Scaffold102:37507:38630:-}	terpene
	gene4080	{Scaffold102:39544:41515:+}	terpene	glycoside hydrolase
	gene4079	{Scaffold102:42100:43381:+}	terpene	predicted protein
	gene4077	{Scaffold102:45121:46633:-}	terpene
Cluster 10	gene1665	{Scaffold157:29800:30871:+}	terpene	ribosome biogenesis
	gene1668-D3	{Scaffold157:31226:33356:+}	terpene
6 genes	gene10887-D2	{Scaffold157:36722:44870:+}	terpene
	gene1663-D2	{Scaffold157:39724:41015:-}	terpene	terpenoid synthase
	gene1661	{Scaffold157:45256:49978:+}	terpene	glycoside hydrolase
	gene1660	{Scaffold157:50164:52845:+}	terpene	predicted protein
Cluster 11	gene473	{Scaffold183:35208:37576:+}	terpene	MFS general substrate transporter
	gene474	{Scaffold183:37803:39194:+}	terpene	hypothetical protein
5 genes	gene475	{Scaffold183:39691:41268:-}	terpene	glycoside hydrolase
	gene476	{Scaffold183:41905:42946:-}	terpene	hypothetical protein
	gene1663	{Scaffold183:45413:46707:+}	terpene	terpenoid synthase
Cluster 12	gene7614-D2	{Scaffold262:11259:13915:-}	terpene
	gene3351	{Scaffold262:15286:18257:-}	terpene	hypothetical protein
6 genes	gene1358-D2	{Scaffold262:19802:20980:+}	terpene	terpenoid synthase
	gene3349	{Scaffold262:21421:23906:-}	terpene
	gene3349-D2	{Scaffold262:24394:26941:-}	terpene
	gene3347	{Scaffold262:27946:29901:+}	terpene
Cluster 13	gene6325	{Scaffold548:353:1504:-}	terpene
	gene6326	{Scaffold548:3241:4141:+}	terpene
4 genes	gene6327	{Scaffold548:4770:5392:+}	terpene
	gene6328	{Scaffold548:5450:6024:-}	terpene
Cluster 1	gene8223	{Scaffold24:111724:114014:-}	t1pks	high-affinity nicotinic acid transporter
	gene8221	{Scaffold24:118379:119398:-}	t1pks
11 genes	gene8220	{Scaffold24:122346:127181:-}	t1pks	alpha/beta-hydrolase
	gene8219	{Scaffold24:127327:128119:+}	t1pks	dynactin subunit P25/proline iminopeptidase
	gene8218	{Scaffold24:128360:131215:-}	t1pks	hypothetical protein
	gene8217	{Scaffold24:131489:137978:-}	t1pks	hypothetical protein
	gene8216	{Scaffold24:140063:142498:-}	t1pks	Heat shock 70
	gene8215	{Scaffold24:142785:147609:-}	t1pks
	gene8214	{Scaffold24:147761:155579:-}	t1pks	hypothetical protein
	gene8213	{Scaffold24:155930:156921:-}	t1pks	Endoglucanase-1
	gene8212	{Scaffold24:157576:162374:+}	t1pks
Cluster2	gene1382	{Scaffold78:52280:53256:+}	t1pks
	gene1381	{Scaffold78:54040:55881:-}	t1pks
21 genes	gene1380	{Scaffold78:56265:56877:+}	t1pks
	gene10906	{Scaffold78:58078:58359:-}	t1pks
	gene1379	{Scaffold78:58599:59196:+}	t1pks
	gene1378	{Scaffold78:59436:65824:-}	t1pks
	gene1330-D2	{Scaffold78:66618:67457:+}	t1pks
	gene1376	{Scaffold78:67622:68881:-}	t1pks	MAK16 protein
	gene1375	{Scaffold78:69073:70154:+}	t1pks	hypothetical protein
	gene1374	{Scaffold78:70356:73720:-}	t1pks
	gene1373	{Scaffold78:74047:76851:-}	t1pks
	gene1372	{Scaffold78:78018:79891:-}	t1pks
	gene1371	{Scaffold78:80734:81029:+}	t1pks	NADH-ubiquinone oxidoreductase
	gene1370	{Scaffold78:81647:82066:-}	t1pks	hypothetical protein
	gene1369	{Scaffold78:82557:83267:+}	t1pks	hypothetical protein
	gene1368	{Scaffold78:84558:85422:+}	t1pks	lea domain-containin
	gene1367	{Scaffold78:85795:87858:-}	t1pks	hypothetical protein [Gal
	gene1367-D2	{Scaffold78:89760:90963:-}	t1pks	hypothetical protein [Ple
	gene1364	{Scaffold78:92290:94261:+}	t1pks	Dual specificity protein kinase
	gene1363	{Scaffold78:94976:95680:-}	t1pks	hypothetical protein
	gene1362	{Scaffold78:96316:97278:+}	t1pks	hypothetical protein [Pi
Cluster 1	gene708-D2	{Scaffold13:234537:236419:+}	nrps	hypothetical protein
	gene638	{Scaffold13:236634:238176:-}	nrps
13 genes	gene639	{Scaffold13:238300:241170:-}	nrps	translation initiation factor
	gene640	{Scaffold13:242188:247154:+}	nrps
	gene641	{Scaffold13:247623:248939:+}	nrps
	gene643-D3	{Scaffold13:250257:250652:-}	nrps
	gene643	{Scaffold13:250257:251541:-}	nrps	hypothetical protein
	gene644	{Scaffold13:252179:253168:+}	nrps	hypothetical protein
	gene645	{Scaffold13:254400:270344:+}	nrps	putative peptide synthetas
	gene646	{Scaffold13:270949:275059:+}	nrps	hypothetical protein
	gene647	{Scaffold13:275275:276155:-}	nrps	hypothetical protein [Ple
	gene648	{Scaffold13:276352:277301:+}	nrps	yip1 domain-containing protein
	gene649	{Scaffold13:278878:282822:+}	nrps	Calcium-transporting ATPase
	gene650	{Scaffold13:283280:284445:-}	nrps
	gene1319	{Scaffold13:284775:286039:-}	nrps
	gene1320-D2	{Scaffold13:286352:288195:+}	nrps
	gene653	{Scaffold13:289773:292368:+}	nrps	Actin-related protein 2/3 complex subunit
Cluster 1	gene237	{Scaffold18:92819:94925:-}	siderophore	hypothetical protein
	gene9601	{Scaffold652:379:1085:+}	siderophore	inhibitor of growth protein
5 genes	gene1400-D2	{Scaffold652:1904:2428:+}	siderophore	hypothetical protein
	gene9600	{Scaffold652:2912:3574:-}	siderophore
	gene237-D2	{Scaffold652:3782:4579:+}	siderophore	predicted protein
