# Supplementary material for: Genome-wide analysis and prediction of genes involved in the biosynthesis of polysaccharides and bioactive secondary metabolites in high-temperature-tolerant wild Flammulina filiformis
Source: BMC Genomics. 2020 Oct 17;21:719. doi: 10.1186/s12864-020-07108-6 (PMC7568368; doi:10.1186/s12864-020-07108-6)
Supplement: Supplementary file 7 — Additional file 7: Table S4. A comparative analysis of distribution of putative genes and gene clusters (terpene and type I PKS) related to secondary metabolitic biosynthesis in different strains of the F. filiformis. A blast search was performed using the software blastall v2.2.26 and thethreshold parameter: identity > 40% coverage > 40%. “1”: implied the gene distribution in other strain and “0” means the gene probabaly is not distribution in other strain. [file 12864_2020_7108_MOESM7_ESM.xlsx]

## Sheet: out.matrix.terpene
Additional file 7:Table S4. A comparative analysis of distribution of putative genes and gene clusters (terpene and type I_PKS) related to secondary metabolitic biosynthesis in differnt strains of the F. filiformis. a blast search was performed using the software blastall v2.2.26 and thethreshold parameter: identity > 40% coverage > 40%. "1": implied the gene distribution in other strain and "0" …
gene Cluster	gene ID and location (Liu355)	Liu 355Liu 355 (wild strain)	KACC42780(Korea)	L11(cultivar)	TR19(Japan)
	gene10614-D3__[mRNA]__locus=Scaffold43:15875:17356:-	1	1	1	1
Terpene	gene10887-D2__[mRNA]__locus=Scaffold157:36722:44870:+	1	1	1	1
13 clusters, 119 genes	gene1356__[mRNA]__locus=Scaffold78:114557:115931:+	1	1	1	1
in Liu355 genome	gene1357__[mRNA]__locus=Scaffold78:113982:114500:-	1	1	1	1
	gene1358-D2__[mRNA]__locus=Scaffold262:19802:20980:+	1	0	1	0
	gene1358__[mRNA]__locus=Scaffold78:110818:112071:-	1	1	1	1
	gene1359__[mRNA]__locus=Scaffold78:103723:106907:+	1	1	1	1
	gene1360__[mRNA]__locus=Scaffold78:100261:103115:+	1	1	1	1
	gene1660__[mRNA]__locus=Scaffold157:50164:52845:+	1	1	1	1
	gene1661__[mRNA]__locus=Scaffold157:45256:49978:+	1	1	1	1
	gene1663-D2__[mRNA]__locus=Scaffold157:39724:41015:-	1	1	1	1
	gene1663__[mRNA]__locus=Scaffold183:45413:46707:+	1	1	1	1
	gene1665__[mRNA]__locus=Scaffold157:29800:30871:+	1	1	1	1
	gene1668-D3__[mRNA]__locus=Scaffold157:31226:33356:+	1	1	1	1
	gene2789__[mRNA]__locus=Scaffold61:116707:118380:-	1	0	1	0
	gene2790__[mRNA]__locus=Scaffold61:113078:115302:-	1	1	1	1
	gene2791__[mRNA]__locus=Scaffold61:110671:112588:+	1	1	1	1
	gene2792__[mRNA]__locus=Scaffold61:109529:110047:-	1	1	1	1
	gene2793__[mRNA]__locus=Scaffold61:108533:109301:+	1	1	1	0
	gene2795__[mRNA]__locus=Scaffold61:104285:106021:+	1	1	1	1
	gene2796__[mRNA]__locus=Scaffold61:100913:102104:-	1	1	1	1
	gene3093__[mRNA]__locus=Scaffold10:113979:116654:-	1	1	1	0
	gene3094__[mRNA]__locus=Scaffold10:116955:118522:-	1	0	1	0
	gene3095__[mRNA]__locus=Scaffold10:120480:121669:+	1	1	1	1
	gene3098__[mRNA]__locus=Scaffold10:124897:127780:+	1	1	1	1
	gene3099__[mRNA]__locus=Scaffold10:128760:129579:-	1	0	1	0
	gene3100__[mRNA]__locus=Scaffold10:134620:138052:+	1	1	1	1
	gene3101-D2__[mRNA]__locus=Scaffold10:160138:161641:+	1	1	1	1
	gene3101__[mRNA]__locus=Scaffold10:138752:140212:-	1	0	1	0
	gene3102__[mRNA]__locus=Scaffold10:141128:142571:-	1	1	1	1
	gene3103__[mRNA]__locus=Scaffold10:143025:144175:-	1	1	1	1
	gene3104__[mRNA]__locus=Scaffold10:144769:147376:-	1	1	1	1
	gene3105__[mRNA]__locus=Scaffold10:149846:150231:-	1	0	1	0
	gene3106__[mRNA]__locus=Scaffold10:150536:155775:-	1	1	1	1
	gene3107__[mRNA]__locus=Scaffold10:156194:157893:-	1	1	1	1
	gene3108__[mRNA]__locus=Scaffold10:158386:159265:-	1	0	1	0
	gene3110__[mRNA]__locus=Scaffold10:162521:164408:+	1	1	1	1
	gene3111__[mRNA]__locus=Scaffold10:165746:167652:-	1	1	1	1
	gene3112__[mRNA]__locus=Scaffold10:167894:172375:-	1	1	1	1
	gene3113__[mRNA]__locus=Scaffold10:172531:174718:+	1	1	1	1
	gene3114__[mRNA]__locus=Scaffold10:174789:175732:-	1	0	1	0
	gene3115__[mRNA]__locus=Scaffold10:176432:177766:+	1	1	1	1
	gene3116__[mRNA]__locus=Scaffold10:178153:179050:-	1	1	1	1
	gene3117__[mRNA]__locus=Scaffold10:180227:182731:-	1	1	1	1
	gene3118__[mRNA]__locus=Scaffold10:183034:183481:-	1	0	1	1
	gene3119__[mRNA]__locus=Scaffold10:184066:184679:-	1	1	1	0
	gene3120__[mRNA]__locus=Scaffold10:184955:185601:+	1	1	1	1
	gene3121__[mRNA]__locus=Scaffold10:186271:187225:+	1	1	1	1
	gene3122__[mRNA]__locus=Scaffold10:187323:189317:-	1	1	1	1
	gene3123__[mRNA]__locus=Scaffold10:189964:191082:+	1	1	1	1
	gene3347__[mRNA]__locus=Scaffold262:27946:29901:+	1	0	1	0
	gene3349-D2__[mRNA]__locus=Scaffold262:24394:26941:-	1	1	1	1
	gene3349__[mRNA]__locus=Scaffold262:21421:23906:-	1	1	1	1
	gene3351__[mRNA]__locus=Scaffold262:15286:18257:-	1	1	1	1
	gene3424__[mRNA]__locus=Scaffold9:139642:141311:+	1	0	1	0
	gene3425__[mRNA]__locus=Scaffold9:137039:138517:+	1	1	1	1
	gene3426__[mRNA]__locus=Scaffold9:132982:134798:+	1	0	1	0
	gene3427__[mRNA]__locus=Scaffold9:131314:132811:-	1	1	1	1
	gene3428__[mRNA]__locus=Scaffold9:129290:130981:-	1	1	1	1
	gene3429__[mRNA]__locus=Scaffold9:127583:128802:-	1	0	1	1
	gene3430__[mRNA]__locus=Scaffold9:125465:125986:-	1	1	1	1
	gene3431__[mRNA]__locus=Scaffold9:123989:124935:+	1	1	1	1
	gene3701-D2__[mRNA]__locus=Scaffold9:117827:120081:-	1	0	0	0
	gene4077__[mRNA]__locus=Scaffold102:45121:46633:-	1	1	1	1
	gene4079__[mRNA]__locus=Scaffold102:42100:43381:+	1	1	1	1
	gene4080__[mRNA]__locus=Scaffold102:39544:41515:+	1	1	1	1
	gene4081__[mRNA]__locus=Scaffold102:37507:38630:-	1	1	1	1
	gene4082__[mRNA]__locus=Scaffold102:31444:36211:+	1	1	1	0
	gene4083__[mRNA]__locus=Scaffold102:27566:29629:+	1	1	1	1
	gene4084__[mRNA]__locus=Scaffold102:25151:26252:-	1	1	1	1
	gene4085__[mRNA]__locus=Scaffold102:23618:24858:+	1	1	1	1
	gene4086__[mRNA]__locus=Scaffold102:16250:23281:+	1	1	1	1
	gene473__[mRNA]__locus=Scaffold183:35208:37576:+	1	0	1	1
	gene474__[mRNA]__locus=Scaffold183:37803:39194:+	1	1	1	1
	gene475__[mRNA]__locus=Scaffold183:39691:41268:-	1	1	1	1
	gene476__[mRNA]__locus=Scaffold183:41905:42946:-	1	1	1	1
	gene4916-D2__[mRNA]__locus=Scaffold10:123061:124309:+	1	1	1	1
	gene5967__[mRNA]__locus=Scaffold43:34885:36741:-	1	0	1	1
	gene5968__[mRNA]__locus=Scaffold43:33658:34259:+	1	0	1	1
	gene5970__[mRNA]__locus=Scaffold43:28845:31052:+	1	1	1	1
	gene5971__[mRNA]__locus=Scaffold43:25253:27707:+	1	1	1	1
	gene5972__[mRNA]__locus=Scaffold43:23387:24204:+	1	1	1	1
	gene5973__[mRNA]__locus=Scaffold43:21791:23084:-	1	0	1	0
	gene5974__[mRNA]__locus=Scaffold43:20644:21426:+	1	1	1	1
	gene6325-D2__[mRNA]__locus=Scaffold61:106981:108207:+	1	1	1	1
	gene6325__[mRNA]__locus=Scaffold548:353:1504:-	1	0	1	1
	gene6326__[mRNA]__locus=Scaffold548:3241:4141:+	1	0	1	1
	gene6327__[mRNA]__locus=Scaffold548:4770:5392:+	1	0	1	0
	gene6328__[mRNA]__locus=Scaffold548:5450:6024:-	1	0	1	1
	gene644-D2__[mRNA]__locus=Scaffold2:704839:707248:-	1	1	1	1
	gene644-D3__[mRNA]__locus=Scaffold2:707994:708967:-	1	1	1	1
	gene6947__[mRNA]__locus=Scaffold7:333308:336762:-	1	1	1	1
	gene6948__[mRNA]__locus=Scaffold7:337240:338507:-	1	1	1	1
	gene6949__[mRNA]__locus=Scaffold7:338796:340124:-	1	1	1	1
	gene6950__[mRNA]__locus=Scaffold7:340447:343399:+	1	1	1	1
	gene6951__[mRNA]__locus=Scaffold7:346459:347520:-	1	1	1	1
	gene7212__[mRNA]__locus=Scaffold49:75867:77766:-	1	1	1	1
	gene7388-D2__[mRNA]__locus=Scaffold49:60800:61479:+	1	1	1	1
	gene7558-D2__[mRNA]__locus=Scaffold61:103169:103846:-	1	1	0	0
	gene7614-D2__[mRNA]__locus=Scaffold262:11259:13915:-	1	1	0	0
	gene7862-D2__[mRNA]__locus=Scaffold10:119577:120125:+	1	0	0	0
	gene856-D3__[mRNA]__locus=Scaffold49:72802:73715:+	1	1	1	0
	gene8772__[mRNA]__locus=Scaffold2:713601:714979:+	1	1	1	1
	gene8773__[mRNA]__locus=Scaffold2:711597:713519:-	1	1	1	1
	gene8774__[mRNA]__locus=Scaffold2:709767:710831:+	1	1	1	1
	gene8779__[mRNA]__locus=Scaffold2:702230:702729:+	1	1	1	0
	gene8780__[mRNA]__locus=Scaffold2:700906:701920:+	1	0	1	1
	gene8781__[mRNA]__locus=Scaffold2:699303:700643:+	1	0	1	0
	gene8782__[mRNA]__locus=Scaffold2:696285:698005:-	1	1	1	1
	gene8783__[mRNA]__locus=Scaffold2:694009:695832:+	1	1	1	1
	gene9113__[mRNA]__locus=Scaffold49:70469:72485:+	1	1	1	1
	gene9114__[mRNA]__locus=Scaffold49:67858:69988:-	1	1	1	1
	gene9115-D2__[mRNA]__locus=Scaffold49:65926:67233:-	1	1	1	1
	gene9115__[mRNA]__locus=Scaffold2:703258:704549:+	1	1	1	1
	gene9116__[mRNA]__locus=Scaffold49:63894:64844:-	1	0	1	0
	gene9117__[mRNA]__locus=Scaffold49:61878:63186:-	1	1	1	1
	gene9119__[mRNA]__locus=Scaffold49:57485:59623:-	1	1	1	1
	gene9120__[mRNA]__locus=Scaffold49:53029:57368:+	1	1	1	1
	gene9564-D3__[mRNA]__locus=Scaffold43:31814:33360:+	1	0	1	1
Type I_PKS
2 clusters, 32 genes	gene10906__[mRNA]__locus=Scaffold78:58078:58359:-	1	0	0	0
in Liu355 genome	gene1330-D2__[mRNA]__locus=Scaffold78:66618:67457:+	1	0	1	0
	gene1362__[mRNA]__locus=Scaffold78:96316:97278:+	1	1	1	1
	gene1363__[mRNA]__locus=Scaffold78:94976:95680:-	1	1	1	1
	gene1364__[mRNA]__locus=Scaffold78:92290:94261:+	1	1	1	1
	gene1367-D2__[mRNA]__locus=Scaffold78:89760:90963:-	1	1	1	1
	gene1367__[mRNA]__locus=Scaffold78:85795:87858:-	1	1	1	1
	gene1368__[mRNA]__locus=Scaffold78:84558:85422:+	1	1	1	1
	gene1369__[mRNA]__locus=Scaffold78:82557:83267:+	1	1	1	1
	gene1370__[mRNA]__locus=Scaffold78:81647:82066:-	1	1	1	1
	gene1371__[mRNA]__locus=Scaffold78:80734:81029:+	1	1	1	1
	gene1372__[mRNA]__locus=Scaffold78:78018:79891:-	1	1	1	1
	gene1373__[mRNA]__locus=Scaffold78:74047:76851:-	1	1	1	1
	gene1374__[mRNA]__locus=Scaffold78:70356:73720:-	1	0	1	1
	gene1375__[mRNA]__locus=Scaffold78:69073:70154:+	1	1	1	1
	gene1376__[mRNA]__locus=Scaffold78:67622:68881:-	1	1	1	1
	gene1378__[mRNA]__locus=Scaffold78:59436:65824:-	1	0	1	0
	gene1379__[mRNA]__locus=Scaffold78:58599:59196:+	1	1	1	1
	gene1380__[mRNA]__locus=Scaffold78:56265:56877:+	1	1	1	1
	gene1381__[mRNA]__locus=Scaffold78:54040:55881:-	1	1	1	1
	gene1382__[mRNA]__locus=Scaffold78:52280:53256:+	1	0	1	0
	gene8212__[mRNA]__locus=Scaffold24:157576:162374:+	1	0	1	0
	gene8213__[mRNA]__locus=Scaffold24:155930:156921:-	1	1	1	0
	gene8214__[mRNA]__locus=Scaffold24:147761:155579:-	1	1	1	0
	gene8215__[mRNA]__locus=Scaffold24:142785:147609:-	1	0	1	1
	gene8216__[mRNA]__locus=Scaffold24:140063:142498:-	1	1	1	1
	gene8217__[mRNA]__locus=Scaffold24:131489:137978:-	1	1	1	1
	gene8218__[mRNA]__locus=Scaffold24:128360:131215:-	1	1	1	1
	gene8219__[mRNA]__locus=Scaffold24:127327:128119:+	1	1	1	1
	gene8220__[mRNA]__locus=Scaffold24:122346:127181:-	1	1	1	1
	gene8221__[mRNA]__locus=Scaffold24:118379:119398:-	1	1	1	1
	gene8223__[mRNA]__locus=Scaffold24:111724:114014:-	1	1	1	1
